# Supplementary material for: Harnessing Standing Sound Waves to Treat Intraocular Blood Cell Accumulation
Source: Micromachines (Basel). 2024 Jun 15;15(6):786. doi: 10.3390/mi15060786 (PMC11205910; doi:10.3390/mi15060786)
Supplement: Supplementary file 1 [file micromachines-15-00786-s001.zip]

Archive with 2 entries (2 files):
- micromachines-3043829-Supporting information_micromachines.pdf
- micromachines-3043829-Video S1.mp4
